# Supplementary material for: Trend analysis and prediction of the incidence and mortality of CKD in China and the US
Source: BMC Nephrol. 2024 Mar 1;25:76. doi: 10.1186/s12882-024-03518-w (PMC10908046; doi:10.1186/s12882-024-03518-w)
Supplement: Supplementary file 4 — Supplementary Material 4：The ASIR of CKD attributed to diabetes and the ASIR of diabetes [file 12882_2024_3518_MOESM4_ESM.xlsx]

## Sheet: Sheet1
Supplementary Material 4：The ASIR of CKD attributed to diabetes and the ASIR of diabetes in China and the US(1/100,000)
Year	CKD due to diabetes mellitus type 1		CKD due to diabetes mellitus type 2		diabetes mellitus type 1		diabetes mellitus type 2
	China	US	China	US	China	US	China	US
1990	0.786159	2.24038	19.4367	39.811	1.96049	17.5659	174.272	241.182
1991	0.763997	2.23741	19.0922	40.0513	1.95032	16.828	180.051	224.094
1992	0.745539	2.23543	18.7958	40.2831	1.94345	16.1846	185.05	209.302
1993	0.731238	2.23429	18.5615	40.4935	1.93946	15.6714	189.121	197.669
1994	0.721584	2.23376	18.4045	40.6706	1.93792	15.3243	192.082	190.063
1995	0.717018	2.23387	18.3414	40.803	1.93845	15.1792	193.841	187.344
1996	0.718864	2.23652	18.3555	40.9308	1.94957	15.2028	194.156	188.62
1997	0.726322	2.24266	18.413	41.0867	1.97608	15.3159	193.38	191.918
1998	0.736603	2.25049	18.4987	41.2464	2.01182	15.4847	192.183	196.477
1999	0.746863	2.258	18.5997	41.384	2.0505	15.6756	191.243	201.545
2000	0.754183	2.26356	18.7046	41.4765	2.08574	15.8552	191.243	206.361
2001	0.759536	2.26914	18.8333	41.5574	2.12982	16.1557	194.448	212.941
2002	0.765656	2.27658	19.0043	41.663	2.19351	16.6429	201.206	222.996
2003	0.772247	2.28341	19.1955	41.7719	2.26806	17.1839	209.304	235.294
2004	0.778965	2.28699	19.3838	41.8589	2.3448	17.6457	216.506	248.603
2005	0.78544	2.28504	19.5461	41.9027	2.41505	17.8952	220.577	261.697
2006	0.797004	2.25617	19.6951	41.6681	2.49053	17.9649	221.054	277.728
2007	0.815503	2.19543	19.856	41.0907	2.57937	17.9891	219.666	297.911
2008	0.83539	2.12459	20.0194	40.3981	2.66734	17.988	217.494	318.074
2009	0.851223	2.0653	20.1748	39.8155	2.74016	17.9817	215.641	334.049
2010	0.857523	2.03954	20.3118	39.5741	2.78347	17.9902	215.173	341.659
2011	0.855586	2.04291	20.443	39.6366	2.79782	18.0245	216.384	343.296
2012	0.850689	2.05484	20.5846	39.8057	2.79899	18.0792	218.383	344.288
2013	0.843259	2.07231	20.725	40.0631	2.79524	18.149	220.47	344.838
2014	0.833761	2.09226	20.853	40.3892	2.79483	18.229	222.012	345.135
2015	0.82272	2.11185	20.9548	40.7698	2.80608	18.3142	222.304	345.372
2016	0.787684	2.15656	21.0602	41.8036	2.83993	18.6198	213.377	344.424
2017	0.761172	2.19733	21.1439	42.8008	2.89763	19.0224	204.006	344.25
2018	0.776652	2.20669	21.2049	43.0291	3.03247	19.3338	201.999	349.833
2019	0.811864	2.20622	21.2878	42.9528	3.25724	19.6655	201.056	360.825
AAPC（average annual percentage change）	0.1	-0.05	0.32	0.27	1.78	0.4	0.44	1.36
P	0.14	< 0.01	0.01	< 0.01	< 0.01	< 0.01	< 0.01	< 0.01
